# Supplementary material for: Microwave-assisted synthesis of silica quantum dots: a novel approach for targeting PI3K/AKT signaling in breast cancer therapy
Source: RSC Adv. 2025 Oct 20;15(47):39677–88. doi: 10.1039/d5ra04715c (PMC12536649; doi:10.1039/d5ra04715c)
Supplement: RA-015-D5RA04715C-s001 [file RA-015-D5RA04715C-s001.zip]

Archive with 20 entries (20 files):
- MCF-Actin.tiff
- MCF-AKT.tiff
- MCF-BAX.tiff
- MCF-BCL2.tiff
- MCF-CAS-3.tiff
- MCF-CAS-8.tiff
- MCF-CAS-9.tiff
- MCF-CYTO.tiff
- MCF-PI3K.tiff
- MCF-PTEN.tiff
- MDA-ACTIN.tiff
- MDA-AKT.tiff
- MDA-BAX.tiff
- MDA-BCL2.tiff
- MDA-CAS-3.tiff
- MDA-CAS-8.tiff
- MDA-CAS-9.tiff
- MDA-CYTO.tiff
- MDA-PI3K.tiff
- MDA-PTEN.tiff
